# Supplementary material for: Generic switch-over during ontogenesis in Dimorphacanthella gen. n. (Collembola, Isotomidae) with barcoding evidence
Source: Zookeys. 2010 Dec 29;(73):13–23. doi: 10.3897/zookeys.73.839 (PMC3088458; doi:10.3897/zookeys.73.839)
Supplement: XML Treatment for Dimorphacanthella [file zookeys.73.839-treatment1.xml]

<!DOCTYPE tp:taxon-treatment
  PUBLIC "-//TaxonX//DTD Taxonomic Treatment Publishing DTD v0 20100105//EN" "tax-treatment-NSO.dtd">
<tp:taxon-treatment xmlns:tp="http://www.plazi.org/taxpub"><tp:treatment-meta><mixed-citation publication-type="journal"><person-group><name><surname>Potapov</surname><given-names>Mikhail B.</given-names></name><name><surname>Bu</surname><given-names>Yun</given-names></name><name><surname>Huang</surname><given-names>Cheng-Wang</given-names></name><name><surname>Gao</surname><given-names>Yan</given-names></name><name><surname>Luan</surname><given-names>Yun-Xia</given-names></name></person-group><article-title>Generic switch-over during ontogenesis in <italic>Dimorphacanthella</italic> gen. n. (Collembola, Isotomidae) with barcoding evidence</article-title><source>Zookeys</source><day>29</day><month>12</month><year>2010</year><volume>2010</volume><issue>73</issue><fpage>13</fpage><lpage>23</lpage><pub-id pub-id-type="doi">10.3897/zookeys.73.839</pub-id></mixed-citation></tp:treatment-meta><tp:nomenclature><tp:taxon-name>
                    	<tp:taxon-name-part taxon-name-part-type="genus">Dimorphacanthella</tp:taxon-name-part>
                    <object-id xmlns:xlink="http://www.w3.org/1999/xlink" xlink:type="simple">urn:lsid:zoobank.org:act:EFBFAE0B-EC1C-4F41-90A8-6CAFC06CA6CC</object-id>
                    </tp:taxon-name><tp:taxon-status xmlns:xlink="http://www.w3.org/1999/xlink" xlink:type="simple">gen. n.</tp:taxon-status></tp:nomenclature><tp:treatment-sec sec-type="Description"><title>Description.</title><p>Ocelli and pigment absent. Abd. V and Abd. VI fused. Integument regularly and slightly reticulated, without pits. Middle-sized and large individuals with four anal spines set in one transversal row on posterior edge of Abd. V (<xref ref-type="fig" rid="F1">Figs 1</xref>, <xref ref-type="fig" rid="F3">10</xref>), small juveniles with only two inner anal spines on Abd. V (<xref ref-type="fig" rid="F1">Fig. 2</xref>) (unexamined small juveniles for <tp:taxon-name>Dimorphacanthella mediaseta</tp:taxon-name>). Inner anal spines of all age stages derived from p1-setae. Setae a1 and p2 not modified to spines. Maxillary outer lobe with simple palp and 4 sublobal hairs. Prelabrum with 2 setae. In two known species labial palp lost five guards on papillae B, D, and E. Body chaetotaxy oligochaetotic. Unpaired median seta (p0) present on Abd. IV. Papilla of inner anal spine is supplied with a seta on dorsal side (absent in small juveniles). Macrosetae well differentiated, macrochaetotaxy of Th. II-Abd. III 1,1/2–3,2–3,2–3. Sensilla well differentiated, 2,1/1,1,1,2,4 (s) and 1,0/0,0,1 (ms) in number. Empodial appendage present, furca absent.</p></tp:treatment-sec><tp:treatment-sec sec-type="Distribution"><title>Distribution:</title><p>China (Shanghai, Ningxia).<!--PageBreak--></p></tp:treatment-sec><tp:treatment-sec sec-type="Type species"><title>Type species:</title><p><tp:taxon-name>Dimorphacanthella anommatos</tp:taxon-name> (Chen &amp; Yin), 1984, comb. n.</p></tp:treatment-sec><tp:treatment-sec sec-type="Remarks"><title>Remarks:</title><p>Sharing four anal spines on genital segment, the new genus <tp:taxon-name>Dimorphacanthella</tp:taxon-name> formally resembles three genera namely <tp:taxon-name>Tetracanthella</tp:taxon-name>, <tp:taxon-name>Blissia</tp:taxon-name> Rusek, 1985 and <tp:taxon-name>Sibiracanthella</tp:taxon-name> Potapov &amp; Stebaeva, 1995. All four genera also have the same derivation of inner anal spines which are, following the notation of <xref ref-type="bibr" rid="B2">Deharveng (1978)</xref>, p1-setae modified. Outer anal spines derived from p2-setae in <tp:taxon-name>Tetracanthella</tp:taxon-name> (<xref ref-type="fig" rid="F4">Fig. 14</xref>) and <tp:taxon-name>Blissia</tp:taxon-name> and a1-setae in <tp:taxon-name>Sibiracanthella</tp:taxon-name>. Outer anal spines of <tp:taxon-name>Dimorphacanthella</tp:taxon-name> are modified setae positioned in posterior part of Abd. V and between two macrosetae pp1 and pp2. Since the designation of setae of Abd. V is not developed enough we notate these setae as setae x on the schemes (<xref ref-type="fig" rid="F4">Fig. 15</xref>). Seta x is a ordinary seta in late instars of <tp:taxon-name>Tetracanthella</tp:taxon-name>, while in <tp:taxon-name>Dimorphacanthella</tp:taxon-name> it is modified to a spine at later instars and absent at early instars (<xref ref-type="fig" rid="F4">Figs 14–16</xref>). Seta p2 which is a lateral spine in <tp:taxon-name>Tetracanthella</tp:taxon-name> remains unmodified in <tp:taxon-name>Dimorphacanthella</tp:taxon-name> and is located anterior to and between sensilla s1 and s2. The new genus has a pair of ordinary setae in front of median spines in late instars (notated as m1 seta by us) (<xref ref-type="fig" rid="F4">Figs 15</xref>). These setae were never seen in other genera having spines in p1-position. These and other differentiated characters of genera with four anal spines are presented in <xref ref-type="table" rid="T1">Table 1</xref>.</p><table-wrap id="T1" position="float" orientation="portrait"><label>Table 1.</label><caption><p>Differentiating characters of genera with 4 anal spines on Abd. V and none on Abd. VI </p></caption><table><tbody><tr><th rowspan="1" colspan="1">character</th><th rowspan="1" colspan="1"><tp:taxon-name>Tetracanthella</tp:taxon-name></th><th rowspan="1" colspan="1"><tp:taxon-name>Blissia</tp:taxon-name></th><th rowspan="1" colspan="1"><tp:taxon-name>Sibirocanthella</tp:taxon-name></th><th rowspan="1" colspan="1"><tp:taxon-name>Dimorphocanthella</tp:taxon-name> gen. n. (adult)</th></tr><tr><td rowspan="1" colspan="1">medial pair of anal spines</td><td rowspan="1" colspan="1">p1</td><td rowspan="1" colspan="1">p1</td><td rowspan="1" colspan="1">p1</td><td rowspan="1" colspan="1">p1</td></tr><tr><td rowspan="1" colspan="1">lateral pair of anal spines</td><td rowspan="1" colspan="1">p2</td><td rowspan="1" colspan="1">p2</td><td rowspan="1" colspan="1">a1</td><td rowspan="1" colspan="1">x</td></tr><tr><td rowspan="1" colspan="1">cuticle</td><td rowspan="1" colspan="1">slightly to strongly reticulated without pits</td><td rowspan="1" colspan="1">slightly reticulated with numerous pits</td><td rowspan="1" colspan="1">smooth without pits</td><td rowspan="1" colspan="1">slightly reticulated without pits</td></tr><tr><td rowspan="1" colspan="1">s formula (ms not considered)</td><td rowspan="1" colspan="1">3,3/2,2,2,2,4</td><td rowspan="1" colspan="1">3,3/2,2,2,2,3</td><td rowspan="1" colspan="1">2–3,2–3/1–2,1–2,1–2,1–2,4</td><td rowspan="1" colspan="1">2,1/1,1,1,2,4</td></tr><tr><td rowspan="1" colspan="1">seta on anterior side of papilla of medial pair of anal spines (m1)</td><td rowspan="1" colspan="1">-</td><td rowspan="1" colspan="1">-</td><td rowspan="1" colspan="1">-</td><td rowspan="1" colspan="1">+</td></tr><tr><td rowspan="1" colspan="1">unpaired seta p0 on Abd. IV</td><td rowspan="1" colspan="1">-</td><td rowspan="1" colspan="1">-</td><td rowspan="1" colspan="1">-</td><td rowspan="1" colspan="1">+</td></tr><tr><td rowspan="1" colspan="1">ocelli</td><td rowspan="1" colspan="1">present</td><td rowspan="1" colspan="1">present</td><td rowspan="1" colspan="1">present </td><td rowspan="1" colspan="1">absent</td></tr></tbody></table></table-wrap><p>Blindness and presence of unpaired seta on Abd. IV are only shared with <tp:taxon-name>Martynovella nana nana</tp:taxon-name> (Martynova, 1967) described from Central Asia. This species, however, has two anal spines at all age instars, more complete sensillary set, lacking seta m1 in front of spines, and other less significant differentiating features. Another subspecies, <tp:taxon-name>Martynovella nana kirgisica</tp:taxon-name> (Martynova, 1967) has no unpaired seta on Abd. IV.</p><p><!--PageBreak-->The number and homology of real anal spines are of high value in generic taxonomy of <tp:taxon-name>Anurophorinae</tp:taxon-name> and appeared to be constant in the course of postembryonic ontogenesis (<xref ref-type="bibr" rid="B2">Deharveng 1978</xref>), except epitokous and ecomorphic forms of <tp:taxon-name>Proisotoma</tp:taxon-name> Börner, 1901 and <tp:taxon-name>Cliforga</tp:taxon-name> Wray, 1952 (<xref ref-type="bibr" rid="B4">Fjellberg 1988</xref>; <xref ref-type="bibr" rid="B11">Najt 1983</xref>). In the family, <tp:taxon-name>Dimorphacanthella anommatos</tp:taxon-name> is the only case where the real anal spines on high papillae appear after moulting.</p></tp:treatment-sec><tp:treatment-sec sec-type="Etymology"><title>Etymology:</title><p>The name of the new genus refers two morphs, juvenile and adult, having different number of anal spines in at least one species of the genus.</p></tp:treatment-sec><tp:treatment-sec><!--Section generated to contain objects referenced in tp:taxon-treatment.--><fig id="F1" position="float" orientation="portrait"><label>Figures 1–4.</label><caption><p><tp:taxon-name>Dimorphacanthella anommatos</tp:taxon-name> <bold>1–2</bold> chaetotaxy of abdomen, <bold>3–4</bold> general habitus, <bold>1, 3</bold> adult specimen <bold>2, 4</bold> young juvenile specimen.</p></caption><graphic xmlns:xlink="http://www.w3.org/1999/xlink" xlink:href="ZooKeys-073-013-g001.jpg" position="float" orientation="portrait" xlink:type="simple"/></fig><fig id="F3" position="float" orientation="portrait"><label>Figures 8–13.</label><caption><p><tp:taxon-name>Dimorphacanthella mediaseta</tp:taxon-name> sp. n. <bold>8</bold> postantennal organ and three antennal segments <bold>9</bold> labial palp <bold>10–11</bold> chaetotaxy of abdomen (10) and thorax (11) <bold>12</bold> apical part of Leg 3 <bold>13</bold> ventrum of Abd. III and IV. H, h1, h2 - hypostomal setae, l.p. - lateral process.</p></caption><graphic xmlns:xlink="http://www.w3.org/1999/xlink" xlink:href="ZooKeys-073-013-g003.jpg" position="float" orientation="portrait" xlink:type="simple"/></fig><fig id="F4" position="float" orientation="portrait"><label>Figures 14–16.</label><caption><p>Arrangement of setae, spines and sensilla on dorsal side of Abd. V-VI in <tp:taxon-name>Tetracanthella</tp:taxon-name> and <tp:taxon-name>Dimorphacanthella.</tp:taxon-name> <bold>14</bold> <tp:taxon-name>Tetracanthella pilosa</tp:taxon-name> <bold>15–16</bold> <tp:taxon-name>Dimorphacanthella anommatos</tp:taxon-name>, adult (15) and young juvenile (16) specimens. In Fig. 15 setae of Abd. V missing in young juveniles are enircled.</p></caption><graphic xmlns:xlink="http://www.w3.org/1999/xlink" xlink:href="ZooKeys-073-013-g004.jpg" position="float" orientation="portrait" xlink:type="simple"/></fig></tp:treatment-sec><ref-list><ref id="B2"><mixed-citation xmlns:xlink="http://www.w3.org/1999/xlink" xlink:type="simple"><person-group><name name-style="western"><surname>Deharveng</surname><given-names>L</given-names></name></person-group> (<year>1978</year>)<article-title> Contribution à l’étude des Anurophorinae à épines anales (Collembola, Isotomidae).</article-title><source>Revue d’Ecologie et de Biologie du Sol</source><volume>15</volume> (<issue>4</issue>):<fpage>551</fpage>-<lpage>573</lpage>.</mixed-citation></ref><ref id="B4"><mixed-citation xmlns:xlink="http://www.w3.org/1999/xlink" xlink:type="simple"><person-group><name name-style="western"><surname>Fjellberg</surname><given-names>A</given-names></name></person-group> (<year>1988</year>)<article-title> <italic>Proisotoma rainieri</italic> Folsom, 1937 (=<italic>Isotoma kisoana</italic> Yosii, 1939) syn. n. An epitokous species of Collembola (Isotomidae).</article-title><source>Canadian Journal of Zoology</source><volume>66</volume>:<fpage>965</fpage>-<lpage>967</lpage>.<!--PageBreak--></mixed-citation></ref><ref id="B11"><mixed-citation xmlns:xlink="http://www.w3.org/1999/xlink" xlink:type="simple"><person-group><name name-style="western"><surname>Najt</surname><given-names>J</given-names></name></person-group> (<year>1983</year>)<article-title> Modifications morphologiques liées a l’écomorphose chez les collemboles Isotomidae.</article-title><source>Pedobiologia</source><volume>25</volume> (<issue>5</issue>):<fpage>337</fpage>-<lpage>348</lpage>.</mixed-citation></ref></ref-list></tp:taxon-treatment>
