# Supplementary material for: Generic switch-over during ontogenesis in Dimorphacanthella gen. n. (Collembola, Isotomidae) with barcoding evidence
Source: Zookeys. 2010 Dec 29;(73):13–23. doi: 10.3897/zookeys.73.839 (PMC3088458; doi:10.3897/zookeys.73.839)
Supplement: XML Treatment for Dimorphacanthella anommatos [file zookeys.73.839-treatment2.xml]

<!DOCTYPE tp:taxon-treatment
  PUBLIC "-//TaxonX//DTD Taxonomic Treatment Publishing DTD v0 20100105//EN" "tax-treatment-NSO.dtd">
<tp:taxon-treatment xmlns:tp="http://www.plazi.org/taxpub"><tp:treatment-meta><mixed-citation publication-type="journal"><person-group><name><surname>Potapov</surname><given-names>Mikhail B.</given-names></name><name><surname>Bu</surname><given-names>Yun</given-names></name><name><surname>Huang</surname><given-names>Cheng-Wang</given-names></name><name><surname>Gao</surname><given-names>Yan</given-names></name><name><surname>Luan</surname><given-names>Yun-Xia</given-names></name></person-group><article-title>Generic switch-over during ontogenesis in <italic>Dimorphacanthella</italic> gen. n. (Collembola, Isotomidae) with barcoding evidence</article-title><source>Zookeys</source><day>29</day><month>12</month><year>2010</year><volume>2010</volume><issue>73</issue><fpage>13</fpage><lpage>23</lpage><pub-id pub-id-type="doi">10.3897/zookeys.73.839</pub-id></mixed-citation></tp:treatment-meta><tp:nomenclature><tp:taxon-name>
                    	<tp:taxon-name-part taxon-name-part-type="genus">Dimorphacanthella</tp:taxon-name-part>
                    	<tp:taxon-name-part taxon-name-part-type="species">anommatos</tp:taxon-name-part>
                    </tp:taxon-name><tp:taxon-authority>(Chen &amp; Yin, 1984)</tp:taxon-authority><tp:taxon-status xmlns:xlink="http://www.w3.org/1999/xlink" xlink:type="simple">comb. n.</tp:taxon-status><xref ref-type="fig" rid="F1">Figs 1</xref><xref ref-type="fig" rid="F2">7</xref><tp:nomenclature-citation-list><tp:nomenclature-citation><tp:taxon-name>Tetracanthella anommatos</tp:taxon-name><comment> Chen &amp; Yin, 1984 (basionym)</comment></tp:nomenclature-citation><tp:nomenclature-citation><tp:taxon-name>Uzelia anommatos</tp:taxon-name><comment> Yue &amp; Yin, 1999, syn. n.</comment></tp:nomenclature-citation></tp:nomenclature-citation-list></tp:nomenclature><tp:treatment-sec sec-type="Type material"><title>Type material.</title><p>In the collection Shanghai Insect Museum, holotype and paratypes have not been designated within type series of <tp:taxon-name>Tetracanthella anommatos</tp:taxon-name> and <tp:taxon-name>Uzelia anommatos</tp:taxon-name>. Therefore, a lectotype (female) and 2 paralectotypes (females) for <tp:taxon-name>Tetracanthella anommatos</tp:taxon-name> on slides labelled as “E China, Shanghai City, Songjiang County, Sheshan, 16. III. 1983, Y.M. Yang and B.R. Chen leg.” and a lectotype (juvenile specimen) of <tp:taxon-name>Uzelia anommatos</tp:taxon-name> on slide labelled “E China, Shanghai City, Shanghai Botanical Garden, bamboo plantation, 5.XII.1997, Q.Y. Yue leg.” were designated by us.</p></tp:treatment-sec><tp:treatment-sec sec-type="Other material"><title>Other material.</title><p>20 adult and subadult individuals of which 15 are females, one male and four juveniles, E China, Shanghai City, Shanghai Botanical Garden, in Bamboo plantations and under <tp:taxon-name>Viburnum macrocephalum</tp:taxon-name>, collected in winter time of 1997, 1998 and 2007 by Y.M. Yang and Q.Y. Yue; 1 females, E China, Shanghai City, Shanghai World Exposition Site, litter and soil from 0–15cm depth, 6.IV.2006, Y.X. Luan, Y. Gao and Y. Bu leg.; 4 females, NW China, Ningxia Province, Liupan Mountain Nature Reserve, Longde, Sutai Forest Farm, Sample 7, 35°26'N, 106°11'E; 2145 m alt., grassy slope and forest litter. 21.VI.2008, 1 female, Jingyuan, Erlonghe, Xiaonanchuan Forest Protection Area, 35°23'N, 106°17'E; 2163 m alt., slope beside a ditch, under a rotten tree stump, soft soil. 10.VII.2008, Y. Bu and C.W. Huang leg.</p></tp:treatment-sec><tp:treatment-sec sec-type="Redescription"><title>Redescription.</title><p>Body slender (<xref ref-type="fig" rid="F1">Fig. 3</xref>), 1.0 to 1.3 mm long. Without ocelli and pigment. Body with well visible reticulation, no elongated polygons, the largest ones subequal to sockets of ordinary setae. Maxillary head with strong claw, lamellae not beyond its tip. Maxillary outer lobe with simple maxillary palp and with 4 sublobal hairs. Labral formula as 2/554, edge of labrum without clear papillae, beyond the tips of setae of distal row. Labium with all five papillae (A–E)present. Set of guards incomplete (11) – guards b4, d4, e3 (or e5), e4 and e7 lost. Papilla E with only four guards. Lateral process of labial palp long, at the level with or a little beyond tip of papilla<!--PageBreak--> E. Hypostomal setae h1 and h2 long, seta H shorter and thicker, small extra spinule nearby seta H (as in <xref ref-type="fig" rid="F3">Fig. 9</xref>). Proximal part of labium with 3 setae, basomedian field with 4 setae. Ventral side of head with 3+3 postlabial setae. Ant. I normally with 11 setae, 2 bms, dorsal and ventral, and 2 ventral s, one of which curved and 3–4 times longer than another. Ant. II normally with 16–17 setae, 3 bms and one curved s. Ant. III without bms and 5 s, inner pair of sensilla of AO much shorter and set in cuticular groove. Several sensilla on Ant. IV differentiated, subapical organite rod-like, microsensillum twice as long as sensilla.</p><p><!--PageBreak-->Chaetotaxy of adult and juvenile individuals shown on <xref ref-type="fig" rid="F1">Figs 1, 2</xref>, <xref ref-type="fig" rid="F2">5–7</xref>. Tergal sensilla well visible and thick, much shorter than ordinary setae. Sensillary formula 2,1/1,1,1,2,4 (s). Sensilla almost as wide as ordinary setae, on Abd. V sensilla of lateral pair thick and twice longer than medial one. Microsensillary formula 1,0/0,0,1 (ms). Dorsal axial chaetotaxy of Th. II-Abd. IV as 10(12),8/6,6,6,7. Macrochaetotaxy 1,1/2,2,2,4. Ml macroseta on Th. II 2.7–3.1 as long as p1-seta. Md macrosetae on Abd. IV 1.5–1.9 as long as p0-seta and 2.7–3.2 as long as unguis 3. Sternum of Th. I, II and III with 0+0, 1(2)+1(2), 3(2–4)+3(2–4) setae, respectively. Ti. I–III with 21, 21, 22 setae, respectively. One seta modified (thinner) on inner side of Ti. III. Ventrum of Abd. II with 4 to 5 medial setae, 2(rarely 3) anterior and 2 (rarely 1 or 3) posterior. Retinacular field with 2 (rarely 3) setae. Furcal subcoxa with 9–10 setae, including a pair of macrosetae in posterior position. Manubrial field with 3 pairs of setae. Setulae on anal lobes not seen. Inner anal spines 1.3–1.6 times longer then outer spines. In populations, males much more rare then females.</p><p>Age dependent morphology: Small individuals with up to 0.65 mm length have fewer axial setae, 2 postlabial setae, and two anal spines so then corresponding to morphology of <tp:taxon-name>Uzelia anommatos</tp:taxon-name>. General appearance of fully grown and young individuals is shown in <xref ref-type="fig" rid="F1">Figs 3–4</xref>.</p><fig id="F1" position="float" orientation="portrait"><label>Figures 1–4.</label><caption><p><tp:taxon-name>Dimorphacanthella anommatos</tp:taxon-name> <bold>1–2</bold> chaetotaxy of abdomen, <bold>3–4</bold> general habitus, <bold>1, 3</bold> adult specimen <bold>2, 4</bold> young juvenile specimen.</p></caption><graphic xmlns:xlink="http://www.w3.org/1999/xlink" xlink:href="ZooKeys-073-013-g001.jpg" position="float" orientation="portrait" xlink:type="simple"/></fig><fig id="F2" position="float" orientation="portrait"><label>Figures 5–7.</label><caption><p><tp:taxon-name>Dimorphacanthella anommatos</tp:taxon-name>. <bold>5–6</bold> chaetotaxy of Th. II (5) and Th. III (6) of adult specimen, <bold>7</bold> the same in young juvenile specimen.</p></caption><graphic xmlns:xlink="http://www.w3.org/1999/xlink" xlink:href="ZooKeys-073-013-g002.jpg" position="float" orientation="portrait" xlink:type="simple"/></fig></tp:treatment-sec><tp:treatment-sec sec-type="Remarks"><title>Remarks.</title><p>For the difference from <tp:taxon-name>Dimorphacanthella mediaseta</tp:taxon-name> see the remarks section.<!--PageBreak--></p></tp:treatment-sec><tp:treatment-sec><!--Section generated to contain objects referenced in tp:taxon-treatment.--><fig id="F3" position="float" orientation="portrait"><label>Figures 8–13.</label><caption><p><tp:taxon-name>Dimorphacanthella mediaseta</tp:taxon-name> sp. n. <bold>8</bold> postantennal organ and three antennal segments <bold>9</bold> labial palp <bold>10–11</bold> chaetotaxy of abdomen (10) and thorax (11) <bold>12</bold> apical part of Leg 3 <bold>13</bold> ventrum of Abd. III and IV. H, h1, h2 - hypostomal setae, l.p. - lateral process.</p></caption><graphic xmlns:xlink="http://www.w3.org/1999/xlink" xlink:href="ZooKeys-073-013-g003.jpg" position="float" orientation="portrait" xlink:type="simple"/></fig></tp:treatment-sec></tp:taxon-treatment>
